# Supplementary material for: External Apical Root Resorption in Vital and Endodontically Treated Teeth Following Fixed Orthodontic Treatment: A Retrospective Longitudinal Panoramic Study
Source: J Clin Med. 2026 Mar 4;15(5):1963. doi: 10.3390/jcm15051963 (PMC12985567; doi:10.3390/jcm15051963)
Supplement: Supplementary file 1 [file jcm-15-01963-s001.zip]

Archive with 1 entries (1 files):
- jcm-4155232-supplementary.pdf
